# Supplementary material for: Evaluation the Effect of Sonodynamic Therapy with 5-Aminolevulinic Acid and Sodium Fluorescein by Preclinical Animal Study
Source: Cancers (Basel). 2024 Jan 5;16(2):253. doi: 10.3390/cancers16020253 (PMC10813429; doi:10.3390/cancers16020253)
Supplement: Supplementary file 1 [file cancers-16-00253-s001.zip]

Archive with 1 entries (1 files):
- cancers-2713873-supplementary.pdf
